# Supplementary material for: Phylogenetic assemblage structure of North American trees is more strongly shaped by glacial–interglacial climate variability in gymnosperms than in angiosperms
Source: Ecol Evol. 2016 Apr 3;6(10):3092–106. doi: 10.1002/ece3.2100 (PMC4870196; doi:10.1002/ece3.2100)
Supplement: Supplementary file 2 — Data S1. Newick format phylogenetic tree of angiosperm species in this study. [file ECE3-6-3092-s002.tre]

((Illicium_floridanum:36.642294,Illicium_parviflorum:36.642294):180.990333,((((Agave_utahensis:24.414802,(Yucca_carnerosana:14.365139,((Yucca_gloriosa:9.186853689,Yucca_elata:9.186853689)Random:1.264044311,(Yucca_faxoniana:8.682109,((Yucca_schidigera:6.181254,Yucca_schottii:6.181255):2.319324,(Yucca_treculeana:3.79076,((Yucca_aloifolia:1.95065,Yucca_rostrata:1.95065):0.540817,Yucca_brevifolia:2.491467):1.299293):4.709818):0.181531):1.76879):3.91424):10.049664):44.474084,Nolina_bigelovii:68.888888):65.976499,((Acoelorrhaphe_wrightii:62.62237647,Sabal_palmetto:62.62237647)Random:43.22371903,((((Sabal_minor:33.131823,Sabal_mexicana:33.131823):14.814698,(Thrinax_radiata:26.633458,(Coccothrinax_argentata:25.981661,Leucothrinax_morrisii:25.981661):0.651797):21.313062):29.399459,(Washingtonia_filifera:36.394245,Serenoa_repens:36.394245):40.951735):28.454798,(Pseudophoenix_sargentii:65.268798,Roystonea_regia:65.268798):40.53198):0.04532052023)Random:29.01928748):53.417856,((Canella_winterana:137.914322,((Persea_borbonia:28.371355,(Sassafras_albidum:25.579577,(Licaria_triandra:4.928493,(Umbellularia_californica:4.018947,Nectandra_coriacea:4.018947):0.909546):20.651083):2.791778):92.329061,((Liriodendron_tulipifera:49.729514,((Magnolia_grandiflora:20.195972,Magnolia_virginiana:20.195971):16.273685,((Magnolia_macrophylla:14.79851,(Magnolia_tripetala:8.510277,Magnolia_fraseri:8.510277):6.288233):8.424192,Magnolia_acuminata:23.222701):13.246954):13.259858):45.765502,((Asimina_triloba:7.466903,Asimina_parviflora:7.466904):11.720739,Annona_glabra:19.187642):76.307375)Magnoliales:25.2054):17.213905):42.713961,((Platanus_occidentalis:62.667042,(Platanus_racemosa:50.120938,Platanus_wrightii:50.120938):12.546104)Platanaceae:74.233425,(((Liquidambar_styraciflua:105.744837,Hamamelis_virginiana:105.744837):11.928814,(((Staphylea_bolanderi:10.65857912,Staphylea_trifolia:10.65857912)Random:102.0098319,((Alvaradoa_amorphoides:88.588166,Picramnia_pentandra:88.588167)Picramniales:23.804655,(((Conocarpus_erectus:48.286932,Laguncularia_racemosa:48.286932):38.934861,(Tetrazygia_bicolor:82.891834,(Myrcianthes_fragrans:5.88873,(Eugenia_confusa:5.55692869,((Calyptranthes_pallens:4.237246,Calyptranthes_zuzygium:4.237246):1.3096,(Mosiera_longipes:2.836925,((Eugenia_foetida:0.554724,Eugenia_axillaris:0.554724):0.322816,Eugenia_rhombea:0.877542):1.959383):2.709922):0.01008169011)Random:0.3318023099):77.003105):4.329958):23.800041,((Cynophalla_flexuosa:77.40383145,(Quadrella_cynophallophora:77.28779789,Koeberlinia_spinosa:77.28779889)Random:0.1160315574)Random:24.01848655,(((Tilia_americana:8.392727,Tilia_caroliniana:8.392726):24.343893,(Fremontodendron_mexicanum:3.84218,Fremontodendron_californicum:3.84218):28.894441):67.777004,(((Bursera_fagaroides:28.778321,(Bursera_microphylla:5.385058,Bursera_simaruba:5.385058):23.393263):31.049019,((Cotinus_obovatus:11.29602694,(Metopium_toxiferum:6.82346,((Rhus_choriophylla:4.116822378,(Rhus_microphylla:2.381219,(Rhus_copallinum:1.860412803,(Rhus_ovata:1.090502,Rhus_integrifolia:1.090502):0.7699118026)Random:0.5208051974):1.735604378)Random:0.5123066221,(Rhus_lanceolata:3.182599,((Rhus_glabra:0.459473,Rhus_typhina:0.459473):2.10094,Rhus_kearneyi:2.560412):0.622187):1.446531):2.194331):4.472565943)Random:0.1775500569,(Pistacia_texana:9.809712,(Malosma_laurina:6.555209,Toxicodendron_vernix:6.555209):3.254503):1.663864):48.353764):11.1134,((Exothea_paniculata:52.05271524,((((Aesculus_sylvatica:11.922113,(Aesculus_flava:7.520449,(Aesculus_glabra:2.989156,Aesculus_pavia:2.989156):4.531294):4.401663):8.049236,(Aesculus_parviflora:7.083835,Aesculus_californica:7.083835):12.887514):24.20321,(Acer_circinatum:28.443341,(Acer_spicatum:20.479962,(Acer_pensylvanicum:19.06192,((Acer_glabrum:9.331642,Acer_negundo:9.331642):3.339211,(Acer_macrophyllum:10.542895,((Acer_saccharinum:1.07717,Acer_rubrum:1.07717):8.956557,Acer_saccharum:10.033725):0.50917):2.127958):6.391067):1.418042):7.96338):15.731216):1.922787,((Hypelate_trifoliata:30.302682,Dodonaea_viscosa:30.302683):8.584682,(Ungnadia_speciosa:29.668772,(Sapindus_drummondii:18.17784817,Sapindus_saponaria:18.17785016)Random:11.49092183):9.218593):7.20998):5.955372244)Random:16.60983376,(Swietenia_mahagoni:53.58245,((Holacantha_emoryi:43.566081,(Leitneria_floridana:16.802154,Simarouba_amara:16.802153):26.763927)Simaroubaceae:6.434449,(Amyris_elemifera:45.473182,(Amyris_balsamifera:45.09542831,(((Ptelea_trifoliata:7.356204587,Ptelea_crenulata:7.356204587)NA:5.803620413,(Helietta_parvifolia:1.943031,Esenbeckia_berlandieri:1.943031):11.216793):1.675461,(Zanthoxylum_clava-herculis:7.149534195,(Zanthoxylum_coriaceum:7.137606516,(Zanthoxylum_fagara:5.450127,Zanthoxylum_americanum:5.450127):1.687479516)Random:0.01192767923)Random:7.685749805):30.26014231)Random:0.3777536898)Rutaceae:4.527348):3.58192):15.0801):2.27819):29.572886):0.908691):9.599517):1.370987):0.275588):4.86633,(((Guaiacum_angustifolium:4.390303779,Guaiacum_sanctum:4.390303779)Random:33.66180122,Larrea_divaricata:38.052106):75.627495,(((Crossopetalum_rhacoma:67.743584,((Schaefferia_frutescens:52.753707,Maytenus_phyllanthoides:52.753707):8.285273,(Canotia_holacantha:32.849565,(Euonymus_occidentalis:15.78018982,Euonymus_atropurpureus:15.78018982)Random:17.06937418):28.189415):6.704604)Celastraceae:43.7473,(Chrysobalanus_icaco:104.295009,(Rhizophora_mangle:101.114053,(((Drypetes_lateriflora:4.029707,Drypetes_diversifolia:4.029707):95.296912,((Populus_fremontii:21.97540455,((Populus_hinckleyana:16.78956289,(Populus_heterophylla:16.23184367,(Populus_angustifolia:15.04967617,(Populus_deltoides:7.513061,Populus_trichocarpa:7.513061):7.536615171)Random:1.182167495)Random:0.5577192238)Random:0.3776001099,(Populus_balsamifera:11.972028,(Populus_grandidentata:6.434299,Populus_tremuloides:6.4343):5.53773):5.195134):4.808240546)Random:11.66477845,((Salix_tracyi:29.80054287,((Salix_scouleriana:16.4122222,Salix_nigra:16.4122222)Random:12.99379795,(Salix_caroliniana:27.66151759,(Salix_bonplandiana:27.49144373,((Salix_laevigata:2.474544,Salix_lucida:2.474544):23.988764,(Salix_discolor:17.809554,((Salix_floridana:12.784791,Salix_amygdaloides:12.784791):4.612829,(Salix_melanopsis:11.254749,(Salix_taxifolia:9.352492,Salix_exigua:9.352492):1.902257):6.14287):0.411934):8.653754):1.028136735)Random:0.1700738555)Random:1.744502558)Random:0.3945227241)Random:1.039902127,(Salix_pyrifolia:29.43316308,(Salix_petiolaris:29.39688314,(Salix_prolixa:27.61537265,(Salix_sericea:19.799268,(Salix_pellita:16.88825776,(Salix_sitchensis:16.82274291,(Salix_hookeriana:16.4710831,(Salix_arbusculoides:14.12613,(Salix_lasiolepis:11.16500813,(Salix_sessilifolia:9.713811,(Salix_lasiandra:8.171521,(Salix_alaxensis:7.12306,(Salix_bebbiana:4.741474,Salix_geyeriana:4.741476):2.381584):1.048462):1.542289):1.451197127)Random:2.961120873):2.3449541)Random:0.3516598104)Random:0.06551485451)Random:2.911009235):7.816105651)Random:1.781510486)Random:0.03627993988)Random:1.407281923):2.799737):65.686436):1.254622,(Byrsonima_lucida:99.985191,(Gymnanthes_lucida:40.015378,(Hippomane_mancinella:12.435035,Sebastiania_bilocularis:12.435036):27.580344):59.96981):0.59605):0.532812):3.180956):7.195875):1.76773,((((Fagus_grandifolia:40.409994,(Notholithocarpus_densiflorus:32.27271784,((Chrysolepis_chrysophylla:3.707018,(Castanea_dentata:1.615479,(Castanea_ozarkensis:0.880147,Castanea_pumila:0.880146):0.735333):2.091538):0.830477,((Quercus_texana:2.769713395,(Quercus_gravesii:2.681543362,(Quercus_emoryi:2.675458372,(Quercus_douglasii:2.611472159,(Quercus_arkansana:1.568084,Quercus_imbricaria:1.568086):1.043385159)Random:0.0639862127)Random:0.00608499059)Random:0.08817003287)Random:0.008230604844,(Quercus_mohriana:2.767395359,(Quercus_grisea:2.737425201,((Quercus_havardii:1.706818336,Quercus_canbyi:1.706818336)Random:1.004322888,(Quercus_glaucoides:2.670959329,((Quercus_toumeyi:2.283759689,(Quercus_phellos:2.262337127,(Quercus_arizonica:2.004645512,(Quercus_palmeri:1.293253,Quercus_chrysolepis:1.293253):0.7113925119)Random:0.2576916153)Random:0.02142256168)Random:0.006285311135,(Quercus_hypoleucoides:2.285624024,(Quercus_georgiana:2.285289174,(Quercus_gambelii:2.271832677,((Quercus_pungens:2.035299977,(Quercus_oglethorpensis:2.013371392,(Quercus_ellipsoidalis:1.81925796,((Quercus_laevis:0.970016,(Quercus_laurifolia:0.552334,Quercus_nigra:0.552334):0.417682):0.593892,(Quercus_myrtifolia:1.215862,(Quercus_falcata:1.176025,(Quercus_shumardii:0.571566,((Quercus_wislizeni:0.25273,Quercus_palustris:0.25273):0.13214,(Quercus_agrifolia:0.299792,(Quercus_incana:0.28054,(Quercus_kelloggii:0.222057,(Quercus_velutina:0.127739,Quercus_rubra:0.127739):0.094318):0.058483):0.019252):0.085077):0.186697):0.604459):0.039837):0.348046):0.2553499597)Random:0.1941134327)Random:0.02192858433)Random:0.03371102331,(Quercus_muehlenbergii:1.949071879,(Quercus_ajoensis:1.928435847,((Quercus_marilandica:1.835293031,Quercus_virginiana:1.835293031)Random:0.03819296922,(Quercus_ilicifolia:0.973059,(Quercus_bicolor:0.967941,(Quercus_michauxii:0.868625,((Quercus_engelmannii:0.419387,Quercus_rugosa:0.419387):0.087091,((Quercus_oblongifolia:0.04690804364,Quercus_lyrata:0.04690804364)Random:0.2445369564,(Quercus_garryana:0.215132,(Quercus_coccinea:0.1067077085,((Quercus_sinuata:0.049953,Quercus_stellata:0.049953):0.009336,(Quercus_lobata:0.057371,(Quercus_turbinella:0.04769,((Quercus_macrocarpa:0.006456,Quercus_alba:0.006456):0.034872,Quercus_chapmanii:0.041328):0.006362):0.009681):0.001918):0.0474187085)Random:0.1084232915):0.076313):0.215034):0.362147):0.099315):0.005119):0.900427):0.05494984683)Random:0.02063603174)Random:0.1199391215):0.2028216765)Random:0.01345649756)Random:0.0003348499769)Random:0.004419975939):0.3809153289)Random:0.04018189504)Random:0.02628397674)Random:0.02997015794)Random:0.01054664138):1.759551):27.73522484)Random:8.137275158)Fagaceae:21.8954,((((Myrica_pensylvanica:18.09405934,Myrica_inodora:18.09405934)Random:0.03374666057,(Myrica_heterophylla:17.78773065,(Myrica_californica:11.582834,Morella_cerifera:11.582834):6.204894647)Random:0.3400773531):28.864487,((Carya_pallida:14.36300636,(Carya_ovata:13.56784,(Carya_alba:11.14818898,(Carya_laciniosa:9.974945473,((Carya_cordiformis:4.161748,Carya_illinoinensis:4.161748):5.288965,(Carya_aquatica:8.483201111,((Carya_floridana:0.1225920977,Carya_glabra:0.1225920977)Random:7.380110902,(Carya_myristiciformis:6.784036,Carya_texana:6.784036):0.718667):0.9804981115)Random:0.9675118885):0.5242324726)Random:1.173243505)Random:2.419651022):0.7951663636)Random:9.947535636,(Juglans_cinerea:10.551005,(Juglans_nigra:7.159171,(Juglans_hindsii:3.698712,(Juglans_californica:1.646225,(Juglans_microcarpa:1.121538,Juglans_major:1.121538):0.524687):2.052487):3.460459):3.391834):13.759536):22.681752):2.3812,((Alnus_alnobetula:20.688877,((Alnus_rubra:7.557311,(Alnus_incana:5.670912,(Alnus_rhombifolia:1.001114,Alnus_oblongifolia:1.001114):4.669798):1.886398):10.796976,(Alnus_maritima:4.614854,Alnus_serrulata:4.614854):13.739432):2.334592):6.590745,((Corylus_cornuta:15.507605,((Ostrya_knowltonii:4.910491,Ostrya_virginiana:4.910491):3.514408,(Ostrya_chisosensis:7.604611,Carpinus_caroliniana:7.604611):0.820288):7.082707):6.85845,((Betula_alleghaniensis:9.038813,Betula_lenta:9.038813):5.327132,(Betula_nigra:13.673472,(Betula_papyrifera:3.915511,(Betula_nana:3.450977,(Betula_populifolia:2.422531,Betula_occidentalis:2.422532):1.028445):0.464534):9.757961):0.692473):8.000111):4.913566)Betulaceae:22.093871):12.9319):43.63059,(((((Rhamnus_betulaefolia:37.84550776,((Condalia_hookeri:0.7695890943,Condalia_globosa:0.7695890943)Random:18.13787291,(Reynosia_septentrionalis:7.492108,Krugiodendron_ferreum:7.492108):11.415355):18.93804477)Random:0.4443162351,((Frangula_purshiana:1.875924,Frangula_californica:1.875924):27.494428,(Rhamnus_caroliniana:28.36626104,Rhamnus_crocea:28.36626104)Random:1.004091958):8.91947):28.155122,(((Colubrina_arborescens:4.922229951,Colubrina_elliptica:4.922229951)Random:0.5842770486,Colubrina_cubensis:5.506507):30.772856,(Ceanothus_spinosus:0.220255,Ceanothus_thyrsiflorus:0.220255):36.059109):30.165581):13.07882,(Shepherdia_argentea:74.232881,((Planera_aquatica:47.94723,((Ulmus_americana:29.127119,(Ulmus_thomasii:27.286085,Ulmus_alata:27.286085):1.841033):8.624345,(Ulmus_serotina:24.05005218,(Ulmus_crassifolia:20.615232,Ulmus_rubra:20.615232):3.434820183)Random:13.70141182):10.195766)Ulmaceae:23.286989,((Celtis_lindheimeri:31.10422898,(Celtis_tenuifolia:16.112589,((Celtis_occidentalis:2.348015,Celtis_laevigata:2.348015):6.340341,(Trema_lamarckiana:3.558572,Trema_micrantha:3.558572):5.129784):7.424231):14.99164098)Random:34.37794502,((Morus_celtidifolia:1.243481,Morus_rubra:1.243481):53.553246,(Maclura_pomifera:53.462824,(Ficus_aurea:36.95941685,Ficus_citrifolia:36.95941785)Random:16.50340515):1.333904)Moraceae:10.685446):5.752046):2.998663):5.290883):9.75332,((Cercocarpus_ledifolius:38.062909,(Cercocarpus_montanus:16.267043,Purshia_mexicana:16.267043):21.795866):43.370777,(((Prunus_ilicifolia:21.21100896,(Prunus_serotina:1.985534,Prunus_virginiana:1.985534):19.22547596)Random:2.004879043,((Prunus_nigra:14.96607293,Prunus_myrtifolia:14.96607293)Random:6.287100607,(Prunus_fremontii:20.76396974,(Prunus_caroliniana:17.62940206,((Prunus_emarginata:3.57031,Prunus_pensylvanica:3.570309):12.264068,((Prunus_munsoniana:0.934739,(Prunus_hortulana:0.728358,Prunus_mexicana:0.728358):0.20638):0.466284,(Prunus_subcordata:1.19405,(Prunus_alleghaniensis:0.801262,(Prunus_umbellata:0.413388,(Prunus_angustifolia:0.386931,Prunus_americana:0.386931):0.026457):0.387874):0.392788):0.206973):14.433354):1.795025059)Random:3.134567684)Random:0.4892037921)Random:1.962715465):3.01031,(Vauquelinia_californica:18.106298,((Sorbus_decora:8.65731522,(Sorbus_americana:6.512384397,Sorbus_scopulina:6.512384397)Random:2.144930823)Random:0.7816627805,(Sorbus_sitchensis:7.86786285,(((Amelanchier_utahensis:3.839765,(Amelanchier_sanguinea:1.169931,(Amelanchier_interior:1.050620211,Amelanchier_arborea:1.050620211)Random:0.1193107892):2.669833):3.164114,(Amelanchier_alnifolia:6.590392,(Crataegus_succulenta:2.142864,(Crataegus_tracyi:1.763681135,(Crataegus_erythropoda:1.357949,((Crataegus_saligna:0.8151132945,Crataegus_douglasii:0.8151132945)Random:0.3135437054,Crataegus_chrysocarpa:1.128658):0.229292):0.4057311354)Random:0.3791838646):4.447529):0.413486):0.371571,((Malus_coronaria:2.807614,((Malus_angustifolia:0.606395,Malus_ioensis:0.606396):1.259324,Malus_fusca:1.86572):0.941894):0.897742,(Crataegus_columbiana:1.954047,Heteromeles_arbutifolia:1.954048):1.751309):3.670094):0.4924138497)Random:1.57111415):8.667319):8.119901):55.207487):7.843398)Rosales:16.6589):1.05941,(Suriana_maritima:69.419188,((Cercis_canadensis:28.974393,Cercis_occidentalis:28.974393):40.168138,((Caesalpinia_mexicana:43.452205,(((Gymnocladus_dioica:9.458241,(Gleditsia_aquatica:0.983226,Gleditsia_triacanthos:0.983226):8.475015):18.436292,((Cercidium_macrum:4.572697148,Cercidium_microphyllum:4.572697148)Random:0.8738088521,(Cercidium_floridum:3.312853,Parkinsonia_aculeata:3.312854):2.133653):22.448029):4.132199,((Lysiloma_latisiliquum:4.204529823,(Leucaena_retusa:0.864949,Leucaena_pulverulenta:0.864949):3.339581823)Random:0.1952361774,(Prosopis_pubescens:4.245841304,((Acacia_farnesiana:3.248480568,(Acacia_tortuosa:0.518141,Acacia_choriophylla:0.518141):2.730340568)Random:0.03982143201,((Prosopis_juliflora:1.468037,((Acacia_berlandieri:0.477401,(Acacia_wrightii:0.318985,Acacia_greggii:0.318985):0.158415):0.162465,Acacia_roemeriana:0.639867):0.828172):0.93548,(Lysiloma_microphylla:1.599923,((Pithecellobium_keyense:0.449512,(Ebenopsis_ebano:0.425847,Havardia_pallens:0.425847):0.023665):0.400576,Acacia_rigidula:0.850088):0.749836):0.803594):0.884785):0.957537304)Random:0.153927696):27.626967):11.425472):14.130085,((Sophora_secundiflora:29.989256,Sophora_affinis:29.989256):23.084233,((((Eysenhardtia_texana:15.276848,Eysenhardtia_polystachya:15.276848):24.613935,Psorothamnus_spinosus:39.890782):9.254628,Cladrastis_kentukea:49.145412):1.701304,((Piscidia_piscipula:35.092073,(Erythrina_herbacea:3.672485,Erythrina_flabelliformis:3.672484):31.41959):6.643516,(Olneya_tesota:4.032853,(Robinia_neomexicana:2.472039,(Robinia_pseudoacacia:1.536164,(Robinia_viscosa:1.330159,Robinia_hispida:1.330159):0.206005):0.935875):1.560814):37.702734):9.111126):2.226774):4.5088):11.560242)Fabaceae:0.276658):37.576205):6.26322)Fabidae:0.420986):3.85514)Rosidae:0.138911)Superrosidae:1.491856,(((Ximenia_americana:60.981496,Schoepfia_chrysophylloides:60.981497):54.179505,((Coccoloba_uvifera:11.122509,Coccoloba_diversifolia:11.122509):78.338428,(Guapira_discolor:56.719051,(Cylindropuntia_fulgida:11.756207,(Cereus_robinii:10.176406,Carnegiea_gigantea:10.176407):1.579801):44.962842):32.741889)Caryophyllales:25.700064):1.536275,(((((Cornus_florida:8.38238,Cornus_nuttallii:8.38238):41.850475,(Cornus_sessilis:36.161942,(Cornus_alternifolia:25.020601,(Cornus_sericea:20.906778,((Cornus_glabrata:4.724917,Cornus_racemosa:4.724917):0.303621,(Cornus_drummondii:4.916082,(Cornus_foemina:3.021925,Cornus_rugosa:3.021925):1.894157):0.112456):15.878241):4.113822):11.141341):14.070913):47.507613,(Nyssa_sylvatica:23.103805,(Nyssa_ogeche:20.404332,Nyssa_aquatica:20.404332):2.699473):74.636663)Cornales:7.93534,((Jacquinia_keyensis:44.031946,(Myrsine_cubana:17.894411,Ardisia_escallonioides:17.894412):26.137538):41.540791,(((Diospyros_virginiana:19.23297,Diospyros_texana:19.232971):60.411298,(((Stewartia_malacodendron:37.684845,Stewartia_ovata:37.684845):20.779968,(Gordonia_lasianthus:48.581915,Franklinia_alatamaha:48.581915):9.882898)Theaceae:9.56574,(Sideroxylon_salicifolium:67.564062,((Sideroxylon_foetidissimum:24.650511,(((Sideroxylon_lycioides:4.747057,Sideroxylon_tenax:4.747057):1.03998,Sideroxylon_lanuginosum:5.787038):8.358773,Sideroxylon_celastrinum:14.145811):10.5047):4.0521,(Manilkara_jaimiqui:23.214686,Chrysophyllum_oliviforme:23.214687):5.487923):38.861451)Sapotaceae:0.466492):11.613715):3.123877,(Symplocos_tinctoria:82.185561,(((Halesia_carolina:28.708343,Halesia_diptera:28.708342):35.265565,(Styrax_platanifolius:22.60658367,(Styrax_grandifolius:7.720886,Styrax_americanus:7.720886):14.88569767)Random:41.36732433)Styracaceae:14.843333,(Clethra_acuminata:70.399415,((Cyrilla_racemiflora:30.633966,Cliftonia_monophylla:30.633966)Cyrillaceae:34.459478,(((Arbutus_menziesii:28.936031,(Arbutus_arizonica:18.209709,Arbutus_xalapensis:18.209709):10.726322):8.320388,Arctostaphylos_pringlei:37.256421):16.394429,(((Kalmia_latifolia:7.075729,Elliottia_racemosa:7.075728):7.591037,(Rhododendron_catawbiense:9.458464,(Rhododendron_maximum:5.694949,Rhododendron_macrophyllum:5.694948):3.763513):5.208304):28.837076,(Oxydendrum_arboreum:24.104034,(Lyonia_ferruginea:23.047099,Vaccinium_arboreum:23.047098):1.056936):19.399807):10.147007):11.442595):5.30597):8.417828):3.368321):0.582584):2.804592):20.10307):1.93366,(((Nemopanthus_collinus:65.833041,(Ilex_krugiana:52.788382,((Ilex_decidua:13.291418,(Ilex_vomitoria:12.962887,(Ilex_longipes:2.314671,Ilex_montana:2.314671):10.648216):0.328531):27.073013,((Ilex_ambigua:20.17126166,Ilex_opaca:20.17126166)Random:0.6611823368,(Ilex_coriacea:12.507717,((Ilex_amelanchier:8.470144,Ilex_cassine:8.470143):3.378568,(Ilex_myrtifolia:11.55298514,(Ilex_laevigata:0.671185,Ilex_verticillata:0.671185):10.88180113)Random:0.2957258649):0.659005):8.324727):19.531988):12.42395):13.044659)Aquifoliaceae:35.156237,(((Sambucus_melanocarpa:36.322364,(Sambucus_velutina:33.89856412,(Sambucus_glauca:32.904507,(Sambucus_canadensis:15.380202,Sambucus_callicarpa:15.380201):17.524304):0.9940591183)Random:2.423798882):39.062764,(Viburnum_trilobum:39.62819681,(Viburnum_obovatum:36.10778401,(Viburnum_nudum:3.831435,(Viburnum_lentago:2.309335,(Viburnum_rufidulum:0.9748,Viburnum_prunifolium:0.9748):1.334535):1.5221):32.27634901)Random:3.520412793)Random:35.75693219)Adoxaceae:20.931766,(Aralia_spinosa:95.41677,(Artemisia_tridentata:24.593743,Baccharis_halimifolia:24.593744):70.823027):0.900124):4.672384)Campanulidae:1.88221,(Garrya_elliptica:96.950268,(((Cordia_sebestena:39.599515,Cordia_boissieri:39.599516):14.838578,(Bourreria_ovata:24.65767837,Ehretia_anacua:24.65767937)Random:29.78041563):20.560905,(((Cephalanthus_occidentalis:29.744847,((Guettarda_elliptica:2.978695,Guettarda_scabra:2.978694):25.511661,(Hamelia_patens:19.756971,Exostema_caribaeum:19.756971):8.733386):1.254491):3.440694,(Pinckneya_bracteata:32.952661,Casasia_clusiifolia:32.952662):0.232879):40.183898,(Solanum_erianthum:72.827051,((((Forestiera_segregata:15.22024307,(Forestiera_phillyreoides:14.74987955,Forestiera_acuminata:14.74987955)Random:0.4703635215)Random:2.053581928,((Forestiera_angustifolia:14.190903,Chionanthus_virginicus:14.190903):1.36434,Osmanthus_americanus:15.555243):1.718583):5.477176,((Fraxinus_dipetala:7.780231,(Fraxinus_quadrangulata:6.063633,Fraxinus_anomala:6.063633):1.716598):10.274196,(((Fraxinus_greggii:3.665557,Fraxinus_gooddingii:3.665557):5.81801,(Fraxinus_cuspidata:8.278393,((Fraxinus_profunda:2.930935,(Fraxinus_latifolia:0.878245,Fraxinus_papillosa:0.878245):2.05269):2.637584,((Fraxinus_velutina:1.246466,Fraxinus_pennsylvanica:1.246466):3.599246,((Fraxinus_texensis:1.007635,Fraxinus_americana:1.007635):0.732698,(Fraxinus_caroliniana:1.000293,Fraxinus_berlandieriana:1.000293):0.740039):3.10538):0.722806):2.709874):1.205173):7.415544,Fraxinus_nigra:16.89911):1.155317):4.696575):33.489537,(Avicennia_germinans:42.016167,((Citharexylum_berlandieri:16.743195,Citharexylum_spinosum:16.743195):12.460511,(Amphitecna_latifolia:6.070839,(Chilopsis_linearis:1.954503,(Catalpa_bignonioides:0.46095,Catalpa_speciosa:0.46095):1.493554):4.116337):23.132866):12.812461):14.224372):16.586513):0.542387):1.62956):21.951269):5.92122):4.73798)Asteridae:9.087809)Pentapetalae:2.46823)Gunneridae:17.73496)Eudicotyledoneae:43.727816):7.65496):29.349384);
