# Supplementary material for: Phylogenetic assemblage structure of North American trees is more strongly shaped by glacial–interglacial climate variability in gymnosperms than in angiosperms
Source: Ecol Evol. 2016 Apr 3;6(10):3092–106. doi: 10.1002/ece3.2100 (PMC4870196; doi:10.1002/ece3.2100)
Supplement: Supplementary file 3 — Data S2. Newick format phylogenetic tree of gymnosperm species in this study. [file ECE3-6-3092-s003.tre]

((((Torreya_californica:6.1596,Torreya_taxifolia:6.1596):154.7746,(Taxus_brevifolia:22.0752,(Taxus_floridana:12.8979,Taxus_canadensis:12.8979):9.1774):138.9004):43.241,(((Taxodium_mucronatum:0.9921,Taxodium_distichum:0.9921):124.4315,((Thuja_occidentalis:10.7482,Thuja_plicata:10.7069):75.9818,(((((((Juniperus_virginiana:6.924688174,Juniperus_silicicola:6.924688174):0.3097118261,(Juniperus_scopulorum:0.124,Juniperus_horizontalis:0.124):7.1103):9.4667,((((Juniperus_deppeana:2.6044,(Juniperus_coahuilensis:1.4882,(Juniperus_monosperma:1.1575,Juniperus_pinchotii:1.1988):0.3307):1.1162):2.5631,(Juniperus_ashei:3.1831,Juniperus_californica:3.1832):1.9843):1.2815,(Juniperus_osteosperma:4.258,Juniperus_occidentalis:4.258):2.191):2.3563,Juniperus_flaccida:8.8053):7.8958):4.0926,Juniperus_communis:20.7937):14.1794,(Callitropsis_nootkatensis:14.6341,(Hesperocyparis_bakeri:7.8958,((Hesperocyparis_macnabiana:4.0513,(Hesperocyparis_goveniana:1.4882,(Hesperocyparis_macrocarpa:0.3721,Hesperocyparis_sargentii:0.3721):1.1162):2.563):1.0748,(Hesperocyparis_arizonica:3.8446,Hesperocyparis_guadalupensis:3.8445):1.2815):2.7697):6.7383):20.339):17.8586,Calocedrus_decurrens:52.8318):23.8942,(Chamaecyparis_lawsoniana:23.4808,Chamaecyparis_thyoides:23.5221):53.2038):10.0041):38.6937):12.3191,(Sequoiadendron_giganteum:35.0558,Sequoia_sempervirens:35.0971):102.6457):66.4324):118.7505,(((((Larix_occidentalis:2.008264217,Larix_lyallii:2.008264217):5.885135783,Larix_laricina:7.8934):35.9128,(Pseudotsuga_macrocarpa:11.4475,Pseudotsuga_menziesii:11.4474):32.3587):113.1109,((((((Pinus_engelmannii:2.3143,(Pinus_jeffreyi:1.7357,(((Pinus_ponderosa:0.26130398,Pinus_washoensis:0.26130398):0.19329602,(Pinus_torreyana:0.0827,Pinus_sabiniana:0.0827):0.3719):0.4546,Pinus_coulteri:0.9091):0.3306):0.6199):10.2903,((((Pinus_glabra:1.7357,(Pinus_elliottii:1.1158,(Pinus_palustris:0.0827,Pinus_echinata:0.0827):1.0332):0.6199):0.7852,(Pinus_serotina:1.2398,(Pinus_rigida:0.7852,(Pinus_pungens:0.5372,Pinus_taeda:0.5786):0):0.4546):1.2811):3.3474,Pinus_leiophylla:5.8272):1.5291,(Pinus_muricata:0.7439,(Pinus_radiata:0.1653,Pinus_attenuata:0.1653):0.5786):6.6536):5.2485):7.2735,((Pinus_contorta:5.223394504,Pinus_banksiana:5.223394504):0.7276054961,(Pinus_virginiana:0.7439,Pinus_clausa:0.7439):5.1658):13.9684):14.5056,Pinus_resinosa:34.4249):39.4669,(((Pinus_strobiformis:1.1158,Pinus_flexilis:1.1572):8.3893,(Pinus_strobus:8.2653,(Pinus_monticola:5.827,(Pinus_lambertiana:0.4959,Pinus_albicaulis:0.4959):5.3311):2.4383):1.2398):21.6138,((Pinus_balfouriana:4.9179,(Pinus_aristata:3.4301,Pinus_longaeva:3.4714):1.4878):14.5883,((Pinus_edulis:4.3393,Pinus_cembroides:4.2979):5.0418,(Pinus_quadrifolia:2.8515,Pinus_monophylla:2.8515):6.5296):10.125):11.5714):42.8143):67.8582,(Picea_breweriana:23.5562,(Picea_sitchensis:14.051,((Picea_engelmannii:0.2893,Picea_glauca:0.2893):11.0755,((Picea_rubens:2.2316,Picea_mariana:2.2316):7.2734,Picea_pungens:9.4637):1.8184):2.6862):9.5051):118.194):15.1669):14.2163,((Abies_bracteata:24.9199,(((Abies_lasiocarpa:0,Abies_fraseri:0.0827):4.596847287,Abies_balsamea:4.596847287):11.43775271,(Abies_magnifica:6.2816,((Abies_grandis:0.4133,Abies_concolor:0.4133):4.05,(Abies_amabilis:1.3638,Abies_procera:1.3638):3.0995):1.8184):10.0011):8.5132):59.2623,(Tsuga_caroliniana:26.7796,(Tsuga_mertensiana:20.374,(Tsuga_canadensis:12.522,Tsuga_heterophylla:12.522):7.8521):6.4056):57.4027):86.9098):151.7512);
